# Supplementary material for: Genetic diversity of Salmonella enterica isolated over 13 years from raw California almonds and from an almond orchard
Source: PLoS One. 2023 Sep 7;18(9):e0291109. doi: 10.1371/journal.pone.0291109 (PMC10484465; doi:10.1371/journal.pone.0291109)
Supplement: S1 File — (XLSX) [file pone.0291109.s001.xlsx]

## Sheet: S1 Table
	S1 Table. Surveys of raw California almonds and Salmonella isolates selected for sequencing. Moyne, A.-L., et al. 2023. Genetic diversity of Salmonella enterica isolated over 13 years from raw California almonds and from an almond orchard. PLOS One
	Year	Total No. of Lots Tested			No. of 100-g Subsamples Positive for Salmonella			Percent Positive Lots		No. of Lost Isolates	3-tube MPN analysis for initially positive subsamples	Unique MPN Isolates	Isolates from secondary testing of initially negative samples b	Total No. of Isolates Sequenced	Reference
		Kernels	Inshell		Kernels	Inshell		Kernels	Inshell
	2001	2003			12			0.6		3	0	0	0	9	Danyluk et al., 2007
	2002	2012			24			1.19		1	18	2	0	25	Danyluk et al., 2007
	2003	1764			15			0.85		1	11	1	0	15	Danyluk et al., 2007
	2004	1643			12			0.73		0	12	0	0	12	Danyluk et al., 2007
	2005	1852			18			0.97		0	14	2	0	20	Danyluk et al., 2007
	2006	1899	229		30	2		1.58	0.87	0	30	4	0	36	Bansal et al., 2010
	2007	1799	226		15	5		0.83	2.21	0	0	0	0	20	Santillana-Farakos et al., 2017
	2010	1000			10			1		0	0	0	6	16	Santillana-Farakos et al., 2017
	2013	977			10			1.02		0	8	3	5	18	Santillana-Farakos et al., 2017
	TOTAL	14949	455		146	7		0.98	1.54	5	93	12	11	171
	a Excluding the farms linked to a 2000–2001 outbreak, the prevalence and levels of Salmonella were determined for raw almond kernels collected at receipt from almond handlers (processors) located throughout the almond-growing regions of California from 2001 to 2005, 2010, and 2013 (Danyluk et al., 2007; Santillana Farakos et al., 2017), and raw almond kernels and inshell almonds in 2006 and 2007 …
	b Eight additional positives were detected in 2010 and 2013 in secondary sampling when some of the initially negative lots were extensively retested. In three cases, more than one isolate was sequenced.
	References
	Bansal A, Jones TM, Abd SJ, Danyluk MD, Harris LJ. Most-probable-number determination of Salmonella levels in naturally contaminated raw almonds using two sample preparation methods. J Food Prot. 2010;73: 1986–1992.
	Danyluk MD, Jones TM, Abd SJ, Schlitt-Dittrich F, Jacobs M, Harris LJ. Prevalence and amounts of Salmonella found on raw California almonds. J Food Prot. 2007;70: 820–827.
	Santillana Farakos SM, Pouillot R, Johnson R, Spungen J, Son I, Anderson N, Van Doren JM. A quantitative assessment of the risk of human salmonellosis arising from the consumption of almonds in the United States: the impact of preventive treatment levels. J Food Prot. 2017;80: 863–878.

## Sheet: S2 Table
S2 Table. Salmonella Enteritidis phage type 30 isolates retrieved from an almond orchard (Uesugi et al., 2007) associated with a 2000–2001 outbreak (Isaacs et al., 2005) and almond isolates associated with raw almond outbreaks in 2001 and 2004 that were included in the present study. Moyne, A.-L., et al. 2023. Genetic diversity of Salmonella enterica isolated over 13 years from raw California alm…
Strain Designation	Isolation date	Accession number
LJH0620	37126	SRR24053276
LJH0633	37138	SRR24053275
LJH0634	37138	SRR24053264
LJH0672	37480	SRR24053253
LJH0673	37496	SRR24053250
LJH0674	37496	SRR24053249
LJH0675	37516	SRR24053248
LJH0676	37516	SRR24053247
LJH0677	37516	SRR24053246
LJH0678	37524	SRR24053245
LJH0679	37530	SRR24053274
LJH0680	37530	SRR24053273
LJH0681	37530	SRR24053272
LJH0684	37573	SRR24053271
LJH0685	37573	SRR24053270
LJH0765	37895	SRR24053269
LJH0766	37895	SRR24053268
LJH0767	37895	SRR24053267
LJH0768	37895	SRR24053266
LJH0769	37895	SRR24053265
LJH0770	37895	SRR24053263
LJH0772	37942	SRR24053262
LJH0773	37942	SRR24053261
LJH0774	37958	SRR24053260
LJH0775	37958	SRR24053259
LJH1016	38642	SRR24053258
LJH1017	38642	SRR24053257
LJH1060	39002	SRR24053256
LJH1061	39002	SRR24053255
LJH1062	39002	SRR24053254
LJH0608	2001	SRR24053251
LJH1024/RM4635	2004	SRR24053252
References
Isaacs S, Aramini J, Ciebin B, Farrar JA, Ahmed R, Middleton D, Chandran AU, Harris LJ, Howes M, Chan E, Pichette AS, Campbell K, Gupta A, Lior LY, Pearce M, Clark C, Rodgers F, Jamieson F, Brophy I, and Ellis A. An international outbreak of salmonellosis associated with raw almonds contaminated with a rare phage type of Salmonella Enteritidis. J. Food Prot. 2005;68: 191–198.Uesugi AR, Danyluk MD…

## Sheet: S3 Table
S3 Table. DNA sequence data for Salmonella Enteritidis phage type 30 clinical isolates associated with raw almond outbreaks in 2001 and 2006. Sequence data were obtained from the National Center for Biotechnology Information database using the pathogen detection tool (https://www.ncbi.nlm.nih.gov/pathogens). Moyne, A.-L., et al. 2023. Genetic diversity of Salmonella enterica isolated over 13 year…
Strain designation	Sample type	Isolation year	Country, state or province	SRA run	Accession number
RM4284	Clinical	2001	Canada, British Columbia	SRR18643727	SRS12508348
RM4285	Clinical	2001	Canada, British Columbia	SRR18643726	SRS12508350
RM4286	Clinical	2001	Canada, British Columbia	SRR18643728	SRS12508352
RM4287	Clinical	2001	Canada, British Columbia	SRR18643725	SRS12508353
RM4288	Clinical	2001	Canada, British Columbia	SRR18643724	SRS12508351
RM4289	Clinical	2001	Canada, British Columbia	SRR18643721	SRS12508354
RM4283, A1EZ52	Clinical	2001	Canada, British Columbia	SRR18643708	SRS12508369
RM4290, A1EZ495	Clinical	2001	Canada, British Columbia	SRR18643720	SRS12508355
RM4292, J0882	Clinical	2001	USA, Michigan	SRR18643722	SRS12508356
RM4293, J0919	Clinical	2001	USA, California	SRR18643719	SRS12508358
RM4294, J1028	Clinical	2001	USA, Minnesota	SRR18643723	SRS12508357
RM4299, AM09974	Clinical	2001	USA, New York	SRR18650077	SRS12514562
RM5760, S149	Clinical	2006	Sweden	SRR18650588	SRS12514986
RM5761, S318	Clinical	2006	Sweden	SRR18650589	SRS12514985
RM5762	Clinical	2006	Sweden	SRR18650590	SRS12514988
RM5763	Clinical	2006	Sweden	SRR18650586	SRS12514989

## Sheet: S4 Table
S4 Table. Accession number for the reference genomes used for each serovar with the U.S. Food and Drug Administration Center for Food Safety and Applied Nutrition SNP Pipeline. Moyne, A.-L., et al. 2023. Genetic diversity of Salmonella enterica isolated over 13 years from raw California almonds and from an almond orchard. PLOS One
Serovar	Accession number
Agona	NZ_CP011259.1
Anatum	NZ_CP007531.1
Braenderup	NZ_CP022490.1
Brandenburg	NZ_CP029999.1
Cerro	NZ_CP012833.1
Enteritidis	NZ_CP018637.1
Give	NZ_CP019174.1
Heidelberg	NC_021812.2
Infantis	NZ_CP016406.1
Manhattan	NZ_CP022497.1
Mbandaka	NZ_CP033343.1
Montevideo	NZ_CP007530.1
Muenchen	NZ_CP045053.1
Newport	NZ_CP016012.1
Oranienburg	NZ_CP033344.1
Senftenberg	NZ_CP029036.1
Tennessee	NZ_CP033345.1
Thompson	NZ_CP011396.1
Typhimurium	AE006468.2

## Sheet: S5 Table Enteritidis
S5 Table. SNP distance matrix for Salmonella Enteritidis. Moyne, A.-L., et al. 2023. Genetic diversity of Salmonella enterica isolated over 13 years from raw California almonds and from an almond orchard. PLOS One
	LJH0608_PT30	LJH0620_2001	LJH0633_2001	LJH0634 _2001	LJH0672 _2002	LJH0673 _2002	LJH0674 _2002	LJH0675 _2002	LJH0676 _2002	LJH0677 _2002	LJH0678 _2002	LJH0679 _2002	LJH0680 _2002	LJH0681 _2002	LJH0684 _2002	LJH0685 _2002	LJH0762 _2003	LJH0765 _2003	LJH0766 _2003	LJH0767 _2003	LJH0768 _2003	LJH0769 _2003	LJH0770 _2003	LJH0772 _2003	LJH0773 _2003	LJH0774 _2003	LJH0775 _2003	LJH1016 _2005	LJH1017 _2005	LJH1023 _2005	LJH1024_PT9c	LJH1028 _2005	LJH1029 _2005	LJH1046 _2005	LJH1047 _2005	LJH1048 _2005	LJH104 _2005	LJH1059 _2006	LJH1060 _2006	LJH1061 _2006	LJH1062 _2006	LJH1096 _2006	LJH1103 _2006	LJH1104 _2006	LJH1109 _2006	LJH1272_2010	LJH1633 _2013	LJH1673_2013	SRR18643708_2001
LJH0608PT30	0
LJH0620_2001	3	0
LJH0633_2001	3	0	0
LJH0634_2001	8	5	5	0
LJH0672_2002	8	5	5	4	0
LJH0673_2002	8	5	5	4	4	0
LJH0674_2002	8	5	5	4	4	0	0
LJH0675_2002	8	5	6	4	4	4	4	0
LJH0676_2002	8	5	5	4	0	4	4	4	0
LJH0677_2002	7	4	4	3	3	3	3	3	3	0
LJH0678_2002	9	6	6	5	5	5	5	5	5	4	0
LJH0679_2002	8	5	5	4	4	0	0	4	4	3	5	0
LJH0680_2002	4	1	1	6	6	6	6	6	6	5	7	6	0
LJH0681_2002	3	0	0	5	5	5	5	5	5	4	6	5	1	0
LJH0684_2002	8	5	5	4	4	4	4	4	4	3	5	4	6	5	0
LJH0685_2002	7	4	4	3	3	3	3	3	3	2	4	3	5	4	3	0
LJH0762_2003	48	45	45	44	44	44	44	44	44	43	45	44	46	45	44	43	0
LJH0765_2003	3	2	2	7	7	7	7	7	7	6	8	7	3	2	7	6	47	0
LJH0766_2003	3	2	3	7	7	7	7	7	7	6	8	7	3	2	7	6	47	2	0
LJH0767_2003	11	8	8	7	7	7	7	7	7	6	8	7	9	8	7	6	47	10	10	0
LJH0768_2003	11	8	9	7	7	7	7	7	7	6	8	7	9	8	7	6	47	10	10	10	0
LJH0769_2003	12	9	9	8	8	8	8	8	8	7	5	8	10	9	8	7	48	11	11	11	11	0
LJH0770_2003	9	6	6	5	5	5	5	5	5	4	6	5	7	6	5	4	45	8	8	6	8	9	0
LJH0772S_2003	11	8	8	7	7	7	7	7	6	6	8	7	9	8	7	5	47	10	10	9	1	11	7	0
LJH0773_2003	10	7	8	6	6	6	6	6	6	5	7	6	8	7	6	5	46	9	9	9	9	10	7	9	0
LJH0774_2003	11	8	8	7	7	7	7	7	7	6	4	7	9	8	7	6	47	10	10	10	10	3	8	9	9	0
LJH0775_2003	9	6	6	5	5	5	5	5	5	4	6	5	7	6	5	4	45	8	8	8	8	9	6	8	1	8	0
LJH1016_2005	9	6	6	5	5	5	5	5	5	4	2	5	7	6	5	4	45	8	8	8	8	3	6	8	7	2	6	0
LJH1017_2005	10	7	7	6	6	6	6	6	6	5	3	6	8	7	6	5	46	9	9	9	9	4	7	9	8	3	7	1	0
LJH1023_2005	2	1	1	6	6	6	6	7	6	5	7	6	2	1	6	5	46	1	2	9	10	10	7	8	9	9	7	7	8	0
LJH1024PT9c	521	514	517	516	515	515	514	516	514	514	516	516	517	516	514	512	512	517	518	517	517	519	516	519	517	518	517	517	517	518	0
LJH1028_2005	514	510	511	510	510	510	510	511	510	509	511	510	512	511	510	508	507	513	514	513	514	514	511	512	513	513	511	511	512	512	5	0
LJH1029_2005	781	777	778	777	775	776	775	776	775	775	777	776	777	778	776	772	771	780	779	777	780	780	777	780	777	779	777	778	778	776	753	749	0
LJH1046_2005	781	777	778	777	775	776	775	776	775	775	777	776	777	778	776	772	771	780	779	777	780	780	777	779	777	779	777	778	778	776	753	749	2	0
LJH1047_2005	782	778	779	778	776	777	776	777	776	776	778	777	778	779	777	773	772	781	780	778	781	781	778	780	778	780	778	779	779	777	753	750	3	1	0
LJH1048_2005	783	778	780	779	776	777	776	778	776	776	779	778	778	780	777	773	773	781	780	778	781	781	779	782	778	780	779	780	779	778	753	750	3	1	2	0
LJH1049_2005	782	777	779	778	775	776	775	777	775	775	778	777	777	779	776	772	772	780	779	777	780	780	778	781	777	779	778	779	778	777	753	749	2	0	1	1	0
LJH1059_2006	7	4	4	9	9	9	9	10	9	8	10	9	5	4	9	8	49	6	7	12	13	13	10	11	12	12	10	10	11	5	519	514	780	780	781	781	780	0
LJH1060_2006	9	6	6	5	5	5	5	5	5	4	2	5	7	6	5	4	45	8	8	8	8	3	6	8	7	2	6	0	1	7	518	511	778	778	779	780	779	10	0
LJH1061_2006	7	4	4	9	9	9	9	9	9	8	10	9	5	4	9	8	49	6	6	12	12	13	10	12	11	12	10	10	11	5	519	515	780	780	781	781	780	8	10	0
LJH1062_2006	12	9	9	8	8	8	8	8	8	7	9	8	10	9	8	7	48	11	11	11	11	12	9	11	10	11	9	9	10	10	519	514	781	781	782	782	781	13	9	13	0
LJH1096_2006	10	7	7	6	6	6	6	7	6	5	7	6	8	7	6	5	46	9	10	9	10	10	7	8	9	9	7	7	8	8	517	511	776	776	777	778	777	11	7	11	10	0
LJH1103_2006	8	5	5	10	10	10	10	11	10	9	11	10	6	5	10	9	50	7	8	13	14	14	11	12	13	13	11	11	12	6	522	516	783	783	784	785	784	9	11	9	14	12	0
LJH1104_2006	7	4	4	9	9	9	9	9	9	8	10	9	5	4	9	8	49	6	6	12	12	13	10	12	11	12	10	10	11	5	519	514	779	779	780	780	779	0	10	8	13	11	9	0
LJH1109_2006	12	9	9	8	8	8	8	8	8	7	9	8	10	9	8	7	48	11	11	11	10	12	9	9	10	11	9	9	10	10	516	512	778	778	779	779	778	13	9	13	12	4	14	13	0
LJH1272_2010	521	517	518	517	517	517	517	518	517	516	518	517	519	518	517	515	515	520	521	520	520	521	518	518	520	520	518	518	519	519	13	10	755	755	756	756	755	522	518	522	521	519	523	522	520	0
LJH1633_2013	11	8	8	13	13	13	13	14	13	12	14	13	9	8	13	12	53	10	11	16	17	17	14	16	16	16	14	14	15	9	523	518	784	784	785	785	784	6	14	12	17	15	13	6	17	525	0
LJH1673_2013	11	8	8	13	13	13	13	14	13	12	14	13	9	8	13	12	53	10	11	16	17	17	14	15	16	16	14	14	15	9	523	519	784	784	785	785	784	6	14	12	17	15	13	6	17	526	0	0
SRR18643708_2001	8	5	5	4	4	4	4	5	4	3	5	4	6	5	4	3	44	7	8	7	8	8	5	7	7	7	5	5	6	6	517	510	778	778	779	780	779	9	5	9	8	6	10	9	8	517	13	13	0
SRR18643719_2001	6	3	3	2	2	2	2	3	2	1	3	2	4	3	2	1	42	5	6	5	6	6	3	5	5	5	3	3	4	4	515	508	777	777	778	779	778	7	3	7	6	4	8	7	6	515	11	11	2
SRR18643720_2001	8	5	5	4	4	4	4	5	4	3	5	4	6	5	4	3	44	7	8	7	8	8	5	7	7	7	5	5	6	6	517	510	781	781	782	783	782	9	5	9	8	6	10	9	8	517	13	13	4
SRR18643721_2001	6	3	3	8	8	8	8	9	8	7	9	8	4	3	8	7	48	5	6	11	12	12	9	10	11	11	9	9	10	4	518	513	779	779	780	780	779	7	9	7	12	10	8	7	12	521	11	11	8
SRR18643722_2001	6	3	3	2	2	2	2	2	2	1	3	2	4	3	2	1	42	5	5	5	5	6	3	5	4	5	3	3	4	4	514	508	777	777	778	779	778	7	3	7	6	4	8	7	6	515	11	11	2
SRR18643723_2001	7	4	4	3	3	3	3	4	3	2	4	3	5	4	3	2	43	6	7	6	7	7	4	6	6	6	4	4	5	5	512	508	775	775	776	776	775	8	4	8	7	5	9	8	7	516	12	12	3
SRR18643724_2001	8	5	5	4	4	4	4	4	4	3	5	4	6	5	4	3	44	7	7	7	6	8	5	5	6	7	5	5	6	6	513	509	772	772	773	773	772	9	5	9	8	6	10	9	8	517	13	13	4
SRR18643725_2001	6	3	3	2	2	2	2	3	2	1	3	2	4	3	2	1	42	5	6	5	6	6	3	4	5	5	3	3	4	4	513	508	774	774	775	775	774	7	3	7	6	4	8	7	6	515	11	11	2
SRR18643726_2001	7	4	4	3	3	3	3	4	3	2	4	3	5	4	3	2	43	6	7	6	7	7	4	5	6	6	4	4	5	5	513	508	774	774	775	775	774	8	4	8	7	5	9	8	7	516	12	12	3
SRR18643727_2001	7	4	4	3	3	3	3	4	3	2	4	3	5	4	3	2	43	6	7	6	7	7	4	6	6	6	4	4	5	5	514	509	776	776	777	777	776	8	4	8	7	5	9	8	7	516	12	12	3
SRR18643728_2001	6	3	3	8	8	8	8	9	8	7	9	8	4	3	8	7	48	5	6	11	12	12	9	11	11	11	9	9	10	4	519	513	778	778	779	780	779	7	9	7	12	10	8	7	12	521	11	11	8
SRR18650077_2001	3	0	0	5	5	5	5	6	5	4	6	5	1	0	5	4	45	2	3	8	9	9	6	8	8	8	6	6	7	1	516	511	777	777	778	778	777	4	6	4	9	7	5	4	9	518	8	8	5
SRR18650586_2006	13	10	10	9	9	9	9	9	9	8	10	9	11	10	9	8	49	12	12	12	12	13	10	12	11	12	10	10	11	11	521	515	783	783	784	785	784	14	10	14	13	11	15	14	13	522	18	18	9
SRR18650588_2006	13	10	10	9	9	9	9	10	9	8	10	9	11	10	9	8	49	12	13	12	13	13	10	12	12	12	10	10	11	10	521	514	783	782	784	785	783	13	10	14	13	10	14	13	12	521	17	17	8
SRR18650589_2006	10	7	7	6	6	6	6	7	6	5	7	6	8	7	6	5	46	9	10	9	10	10	7	9	9	9	7	7	8	8	516	511	776	776	777	777	776	11	7	11	10	8	12	11	10	519	15	15	6
SRR18650590_2006	12	9	9	8	8	8	8	9	8	7	9	8	10	9	8	7	48	11	12	11	12	12	9	11	11	11	9	9	10	10	519	514	781	781	782	782	781	13	9	13	12	10	14	13	12	521	17	17	8
[truncated: 16 more columns]

## Sheet: S6 Newport SNP matrix
S6 Table. SNP distance matrix for Salmonella Newport. Moyne, A.-L., et al. 2023. Genetic diversity of Salmonella enterica isolated over 13 years from raw California almonds and from an almond orchard. PLOS One
	LJH0656_2001	LJH0695_2002	LJH0697_2002	LJH0751_2003	LJH1013_2005	LJH1068_2006	LJH1084_2006	LJH1085_2006	LJH1107_2006	LJH1133_2007	LJH1138_2007	LJH1148_2007	LJH1248_2010	LJH1273_2010	LJH1278_2010		Color code
LJH0656_2001	0																238
LJH0695_2002	183	0															186
LJH0697_2002	177	24	0														120
LJH0751_2003	182	35	29	0													0
LJH1013_2005	174	25	1	29	0
LJH1068_2006	118	230	228	235	225	0
LJH1084_2006	182	37	31	2	31	235	0
LJH1085_2006	173	25	1	29	0	224	31	0
LJH1107_2006	2	186	180	185	177	120	185	175	0
LJH1133_2007	186	38	32	3	32	239	1	32	189	0
LJH1138_2007	3	187	179	184	176	119	184	174	3	188	0
LJH1148_2007	178	20	16	27	17	222	29	17	181	30	180	0
LJH1248_2010	184	37	31	2	31	237	0	31	187	1	186	29	0
LJH1273_2010	185	37	31	2	31	238	0	31	188	1	187	29	0	0
LJH1278_2010	184	37	31	2	31	237	0	31	187	1	186	29	0	0	0

## Sheet: S7 Muenchen SNP matrix
S7 Table. SNP distance matrix for Salmonella Muenchen. Moyne, A.-L., et al. 2023. Genetic diversity of Salmonella enterica isolated over 13 years from raw California almonds and from an almond orchard. PLOS One
	LJH0754_2003	LJH1027_2005	LJH1058_2006	LJH1076_2006	LJH1080_2006	LJH1083_2006	LJH1087_2006	LJH1088_2006	LJH1090_2006	LJH1101_2006	LJH1108_2006	LJH1135_2007	LJH1151_2007	LJH1620_2013	LJH1661_2013	LJH1619_2013
LJH0754_2003	0																	Color code
LJH1027_2005	333	0																338
LJH1058_2006	327	117	0															153
LJH1076_2006	9	334	328	0														14
LJH1080_2006	9	337	330	0	0													0
LJH1083_2006	9	333	327	0	0	0
LJH1087_2006	9	336	330	0	0	0	0
LJH1088_2006	9	335	329	0	0	0	0	0
LJH1090_2006	9	336	330	0	0	0	0	0	0
LJH1101_2006	8	335	328	3	3	3	3	3	3	0
LJH1108_2006	9	335	329	0	0	0	0	0	0	3	0
LJH1135_2007	13	338	331	8	8	8	8	8	8	7	8	0
LJH1151_2007	306	153	145	313	314	310	313	312	314	311	313	314	0
LJH1620_2013	309	156	148	317	317	314	317	316	318	314	317	317	14	0
LJH1661_2013	8	335	328	3	3	3	3	3	3	2	3	7	310	313	0
LJH1619_2013	309	156	148	317	317	314	317	316	318	314	317	317	13	0	313	0

## Sheet: S8 Anatum SNP matrix
S8 Table. SNP distance matrix for Salmonella Anatum. Moyne, A.-L., et al. 2023. Genetic diversity of Salmonella enterica isolated over 13 years from raw California almonds and from an almond orchard. PLOS One
	LJH0720_2002	LJH0787_2004	LJH1012_2004	LJH1063_2006		Color code
LJH0720_2002	0					28
LJH0787_2004	21	0				19
LJH1012_2004	2	19	0			0
LJH1063_2006	13	28	11	0

## Sheet: S9 Thompson NSP matrix
S8 Table. SNP distance matrix for Salmonella Thompson. Moyne, A.-L., et al. 2023. Genetic diversity of Salmonella enterica isolated over 13 years from raw California almonds and from an almond orchard. PLOS One
	LJH0652_2001	LJH0739_2003	LJH0740_2003	LJH0741_2003	LJH0791_2004	LJH0792_2004	LJH0793_2004	LJH0794_2004	LJH1139_2007	LJH1146_2007
LJH0652_2001	0											Color code
LJH0739_2003	37	0										41
LJH0740_2003	36	35	0									33
LJH0741_2003	36	35	2	0								32
LJH0791_2004	33	32	5	5	0							0
LJH0792_2004	32	31	4	4	1	0
LJH0793_2004	32	31	4	4	1	0	0
LJH0794_2004	32	31	4	4	1	0	0	0
LJH1139_2007	38	35	36	36	33	32	32	32	0
LJH1146_2007	21	40	39	39	36	35	35	35	41	0

## Sheet: S10 Oranienburg SNP matrix
S10 Table. SNP distance matrix for Salmonella Oranienburg. Moyne, A.-L., et al. 2023. Genetic diversity of Salmonella enterica isolated over 13 years from raw California almonds and from an almond orchard. PLOS One
	LJH0690_2002	LJH0691_2002	LJH0694_2002	LJH0752_2003	LJH1097_2006	LJH1143_2007	LJH1276_2010
LJH0690_2002	0								Color code
LJH0691_2002	4	0							403
LJH0694_2002	5	7	0						7
LJH0752_2003	0	4	5	0					0
LJH1097_2006	401	403	399	401	0
LJH1143_2007	5	7	4	5	401	0
LJH1276_2010	401	403	399	401	6	401	0

[truncated: 10 more sheets: S11 Cerro SNP matrix, S12 Give SNP matrix, S13 Infantis SNP matrix, S14 Heidelberg SNPmatrix, S15 Tennessee SNP matrix, S16 Brandenburg SNP matrix, S17 Manhattan SNP matrix, S18 Senftenberg SNP matrix, S19 Table, S20 Table]
